# Supplementary material for: Acute and Delayed Effects of Post-Exercise Recovery Strategies on Explosive Performance and Markers of Muscle Damage: A Systematic Review and Network Meta-Analysis
Source: Healthcare (Basel). 2026 May 12;14(10):1321. doi: 10.3390/healthcare14101321 (PMC13206571; doi:10.3390/healthcare14101321)
Supplement: Supplementary file 1 [file healthcare-14-01321-s001.zip]

Archive with 1 entries (1 files):
- healthcare-4256741-supplementary.pdf
